# Supplementary material for: An Assessment of the Individual and Collective Effects of Variants on Height Using Twins and a Developmentally Informative Study Design
Source: PLoS Genet. 2011 Dec 8;7(12):e1002413. doi: 10.1371/journal.pgen.1002413 (PMC3234218; doi:10.1371/journal.pgen.1002413)
Supplement: Table S1 — Gene/allele information, regression coefficients, standard errors, and p-values for all tests in the growth model and the adult height analysis. (XLS) [file pgen.1002413.s004.xls]

## Sheet: BigTable
								Statistics from Growth Model without Correction for Pubertal Status at Ages 11 and 14																					Statistics from Growth Model with Correction for Pubertal Status at Ages 11 and 14
CHRa	rs ID	Gene	Minor Allele	Major Allele	MAFb	Regression Coefficient from Meta-Analysis	Flip?c	Regression Coefficient of SNP							Standard Error of Regression Coefficient							p-valued							Regression Coefficient		Standard Error		p-value
								Combined Male and Female		Male		Female		Adult Height	Combined Male and Female		Male		Female		Adult Height	Combined Male and Female		Male		Female		Adult Height	Combined Male and Female		Combined Male and Female		Combined Male and Female
								Intercept	Slope	Intercept	Slope	Intercept	Slope		Intercept	Slope	Intercept	Slope	Intercept	Slope		Intercept	Slope	Intercept	Slope	Intercept	Slope		Intercept	Slope	Intercept	Slope	Intercept	Slope
1	rs425277	PRKCZ	T	C	0.2946	0.022	n	0.166	0.01	0.618	0.004	-0.187	0	0.065	0.321	0.048	0.437	0.054	0.455	0.08	0.136	0.302211	0.421718	0.039	0.23	0.33	0.25	0.32	0.190092	0.00623614	0.318481	0.0468261	0.275298	0.447027
1	rs2284746	MFAP2	C	G	0.4602	-0.04	n	-0.849	0.107	-0.818	0.049	-0.866	0.162	-0.246	0.291	0.044	0.413	0.051	0.42	0.074	0.125	0.00177892	0.00813079	0.49	0.082	0.49	0.0072	0.024	-0.892367	0.110238	0.302248	0.0444741	0.00157641	0.00659291
1	rs1738475	HTR1D	G	C	0.391	-0.025	y	-0.347	0.063	-0.272	0.063	-0.304	0.045	-0.21	0.303	0.046	0.406	0.05	0.436	0.077	0.128	0.126556	0.0838659	0.37	0.051	0.38	0.14	0.051	-0.324358	0.0571473	0.297651	0.0442145	0.137917	0.098092
1	rs4601530	CLIC4	T	C	0.2564	-0.028	n	0.193	-0.01	-0.035	0.017	0.478	-0.05	-0.113	0.34	0.051	0.453	0.056	0.473	0.083	0.142	0.284851	0.41911	0.27	0.19	0.078	0.36	0.21	0.23114	-0.0160957	0.332503	0.0492961	0.24348	0.372019
1	rs7532866	LIN28	G	A	0.3326	-0.021	y	0.395	-0.076	0.061	-0.012	0.666	-0.142	-0.192	0.301	0.046	0.425	0.052	0.428	0.076	0.132	0.0950081	0.0498562	0.22	0.3	0.03	0.48	0.072	0.363378	-0.0674664	0.302077	0.045051	0.114501	0.0671242
1	rs2154319	SCMH1	C	T	0.2151	0.03	y	0.59	-0.002	0.128	-0.032	0.761	0.078	0.519	0.346	0.053	0.494	0.061	0.495	0.087	0.153	0.0442482	0.481583	0.2	0.35	0.031	0.092	0.00034	0.654771	-0.0128183	0.359926	0.052987	0.0344421	0.404423
1	rs17391694	GIPC2	T	C	0.1207	0.042	n	0.096	0.033	-0.146	0.118	0.332	-0.049	0.026	0.426	0.065	0.611	0.075	0.626	0.11	0.19	0.410829	0.305387	0.3	0.029	0.15	0.34	0.44	0.0811233	0.0321007	0.459314	0.0660995	0.429904	0.31361
1	rs6699417	PKN2	C	T	0.3973	-0.021	y	0.143	-0.082	-0.365	-0.027	0.618	-0.134	-0.413	0.304	0.046	0.417	0.051	0.429	0.076	0.127	0.319595	0.0373609	0.4	0.35	0.037	0.48	0.00057	0.154032	-0.0794568	0.295156	0.0441824	0.300882	0.0360582
1	rs10874746	RPL5	T	C	0.3754	-0.024	n	-0.423	0.004	-0.263	0.017	-0.495	-0.038	-0.342	0.318	0.048	0.43	0.053	0.42	0.074	0.129	0.0914873	0.463411	0.36	0.19	0.44	0.35	0.004	-0.367766	-0.00651442	0.308438	0.0456088	0.116562	0.443211
1	rs9428104	SPAG17	A	G	0.247	-0.041	n	-0.367	-0.024	-0.418	-0.015	-0.494	0.007	-0.331	0.32	0.048	0.44	0.054	0.475	0.084	0.145	0.126067	0.307616	0.41	0.3	0.43	0.23	0.011	-0.348003	-0.0264174	0.326529	0.048087	0.143265	0.291377
1	rs11205277	SF3B4	G	A	0.4479	0.046	y	0.433	-0.01	0.655	0.015	0.137	-0.01	0.261	0.289	0.044	0.41	0.05	0.423	0.075	0.127	0.0672205	0.410034	0.028	0.19	0.19	0.28	0.02	0.441475	-0.0112138	0.304854	0.0446916	0.0737874	0.400939
1	rs17346452	DNM3	C	T	0.2875	0.04	y	0.315	-0.041	0.327	0.016	0.708	-0.176	-0.002	0.321	0.048	0.451	0.055	0.448	0.079	0.138	0.163567	0.198445	0.12	0.19	0.029	0.49	0.49	0.193538	-0.0200144	0.325288	0.0476993	0.27593	0.33739
1	rs1325598	PAPPA2	A	G	0.4446	0.022	n	-0.026	-0.017	0.04	-0.034	-0.263	0.023	-0.264	0.284	0.043	0.401	0.049	0.414	0.073	0.126	0.463696	0.344762	0.23	0.38	0.37	0.19	0.018	-0.0652985	-0.0118925	0.295019	0.0435334	0.412415	0.392357
1	rs1046934	TSEN15	C	A	0.3463	0.044	y	0.965	-0.026	0.796	-0.009	0.959	-0.03	0.495	0.312	0.047	0.43	0.053	0.424	0.075	0.132	0.000987365	0.28772	0.016	0.28	0.0059	0.33	8.9e-05	0.935912	-0.019854	0.313714	0.0460551	0.00142563	0.333201
1	rs10863936	DTL	G	A	0.4881	0.021	y	0.142	0.015	-0.515	0.069	0.793	-0.056	0.125	0.28	0.042	0.395	0.048	0.416	0.072	0.124	0.305465	0.362447	0.45	0.037	0.014	0.39	0.16	0.119448	0.0179534	0.30464	0.0437662	0.347494	0.340825
1	rs6684205	TGFB2	G	A	0.2732	0.028	y	-0.023	0.049	-0.216	0.067	0.249	0.013	0.223	0.31	0.048	0.425	0.052	0.479	0.084	0.138	0.470351	0.152312	0.35	0.05	0.15	0.22	0.053	-0.019765	0.0433479	0.324069	0.0476694	0.475683	0.181585
1	rs11118346	LYPLAL1	T	C	0.4689	-0.025	n	0.003	-0.005	-0.277	0.013	0.38	-0.039	-0.002	0.297	0.044	0.402	0.048	0.413	0.073	0.124	0.495878	0.455621	0.38	0.2	0.09	0.35	0.49	-0.0268556	-0.000242927	0.264396	0.0404688	0.459548	0.497605
1	rs10799445	JMJD4	C	A	0.2276	-0.032	y	0.376	-0.053	0.335	-0.054	0.276	-0.027	-0.131	0.342	0.051	0.47	0.057	0.479	0.085	0.15	0.135919	0.152	0.12	0.41	0.14	0.31	0.19	0.317901	-0.0410276	0.364855	0.0519619	0.191793	0.214889
2	rs4665736	DNAJC27	C	T	0.4753	-0.029	y	-0.028	-0.077	-0.095	-0.019	0.107	-0.143	-0.412	0.282	0.043	0.407	0.05	0.387	0.069	0.124	0.460068	0.0359438	0.3	0.32	0.2	0.49	0.00046	-0.0207926	-0.0765489	0.290248	0.0429126	0.471445	0.0372256
2	rs6714546	LTBP1	A	G	0.2671	-0.026	n	0.035	-0.017	0.489	-0.027	-0.383	-0.008	-0.019	0.325	0.049	0.445	0.055	0.462	0.081	0.14	0.456779	0.365278	0.068	0.35	0.4	0.27	0.44	0.0530327	-0.0195045	0.336289	0.0493039	0.437347	0.346201
2	rs2341459	C2orf34	T	C	0.2681	-0.025	n	0.881	-0.086	0.817	-0.064	0.693	-0.066	0.008	0.334	0.05	0.449	0.055	0.514	0.09	0.141	0.00412138	0.0439462	0.017	0.44	0.044	0.38	0.48	0.857244	-0.0769838	0.337133	0.0496772	0.0054992	0.0606093
2	rs12474201	SOCS5	A	G	0.359	0.028	n	0.135	0.033	0.071	0.069	0.064	0.03	0.207	0.309	0.046	0.409	0.05	0.432	0.077	0.131	0.330735	0.236997	0.22	0.043	0.22	0.17	0.058	0.187665	0.0225214	0.315665	0.0460761	0.276087	0.312496
2	rs3791675	EFEMP1	T	C	0.2357	-0.053	n	-0.775	-0.007	-0.544	-0.044	-0.571	-0.038	-0.354	0.335	0.051	0.459	0.057	0.477	0.084	0.145	0.0103952	0.447909	0.44	0.39	0.44	0.34	0.0075	-0.808823	-0.000848512	0.341781	0.050481	0.00897873	0.493295
2	rs11684404	EIF2AK3	C	T	0.3402	0.028	y	0.277	0.016	0.375	0.039	0.165	0.003	0.342	0.307	0.046	0.418	0.052	0.433	0.077	0.132	0.183444	0.365687	0.092	0.11	0.18	0.24	0.0047	0.232142	0.02237	0.311509	0.0459091	0.22807	0.313034
2	rs7567288	NCKAP5	C	T	0.199	0.032	y	0.197	0.002	-0.112	0.077	0.795	-0.115	0.168	0.38	0.057	0.509	0.062	0.537	0.095	0.157	0.301683	0.483105	0.29	0.052	0.035	0.44	0.14	0.121843	0.0152259	0.374629	0.0551738	0.372501	0.391288
2	rs7567851	PDE11A	C	G	0.07986	0.037	n	1.032	-0.107	0.82	-0.067	0.675	-0.051	0.17	0.498	0.076	0.731	0.089	0.744	0.131	0.228	0.0190914	0.0802256	0.065	0.39	0.091	0.33	0.23	0.953042	-0.090661	0.540472	0.0784053	0.0389206	0.123777
2	rs1351164	TNS1	C	T	0.1846	-0.034	y	0.051	-0.051	-0.282	-0.022	0.221	-0.062	-0.233	0.384	0.058	0.505	0.062	0.549	0.097	0.158	0.447304	0.187998	0.36	0.32	0.17	0.37	0.07	0.105992	-0.0588157	0.382604	0.056266	0.390879	0.147939
2	rs12470505	CDC108/IHH	G	T	0.09493	-0.041	y	-0.95	0.008	-0.534	-0.058	-1.281	0.078	-0.369	0.512	0.078	0.7	0.086	0.713	0.128	0.215	0.0318163	0.461427	0.39	0.37	0.48	0.14	0.043	-0.994716	0.0131053	0.505213	0.0757038	0.0244819	0.431281
2	rs2629046	SERPINE2	C	T	0.4612	-0.024	y	-0.081	-0.011	0.235	-0.044	-0.182	-0.01	-0.16	0.292	0.044	0.395	0.048	0.416	0.073	0.125	0.390332	0.39882	0.14	0.41	0.33	0.28	0.099	-0.0110723	-0.0211223	0.293931	0.0431736	0.484976	0.312335
2	rs2580816	NPPC	T	C	0.1973	-0.045	n	0.174	-0.039	0.652	-0.139	-0.418	0.094	-0.155	0.364	0.055	0.497	0.061	0.502	0.089	0.155	0.316033	0.240218	0.047	0.49	0.4	0.072	0.16	0.0867301	-0.0220086	0.363162	0.0536896	0.405623	0.340931
2	rs12694997	SEPT2'	A	G	0.229	-0.024	n	0.752	-0.103	0.423	-0.032	1.208	-0.211	0.155	0.341	0.051	0.471	0.057	0.481	0.085	0.148	0.0137651	0.0218658	0.092	0.36	0.003	0.5	0.15	0.706725	-0.0893838	0.348234	0.050891	0.0212059	0.0395119
3	rs2597513	HDAC11	C	T	0.1027	0.036	y	0.273	0.011	0.469	-0.01	0.046	0.037	0.27	0.483	0.073	0.691	0.084	0.66	0.116	0.207	0.286137	0.439827	0.12	0.27	0.24	0.19	0.095	0.287851	0.00605785	0.502506	0.0732484	0.28338	0.467044
3	rs13088462	DOCK3	C	T	0.05588	0.052	y	-0.169	0.189	0.266	0.163	-0.016	0.114	0.374	0.662	0.099	0.926	0.113	0.874	0.153	0.273	0.399229	0.0279417	0.19	0.038	0.25	0.11	0.086	-0.213699	0.194457	0.632719	0.0942717	0.367777	0.0195693
3	rs2336725	RTF1	C	T	0.4437	0.027	y	0.295	0.001	0.191	0.039	0.512	-0.067	0.075	0.307	0.046	0.402	0.049	0.414	0.073	0.126	0.168457	0.494908	0.16	0.11	0.054	0.41	0.27	0.298639	0.000124982	0.298681	0.0436248	0.15869	0.498857
3	rs9835332	C3orf63	C	G	0.4699	-0.026	n	-0.283	0.028	-0.445	0.019	-0.104	0.024	-0.151	0.291	0.044	0.391	0.049	0.421	0.075	0.125	0.165336	0.262044	0.44	0.17	0.3	0.19	0.11	-0.218676	0.014199	0.29571	0.0438648	0.229803	0.373083
3	rs17806888	SUCLG2	C	T	0.1172	-0.036	y	0.365	-0.13	0.046	-0.12	0.314	-0.087	-0.273	0.452	0.068	0.625	0.075	0.647	0.114	0.192	0.20925	0.0272739	0.24	0.47	0.16	0.39	0.077	0.357555	-0.119863	0.458041	0.0670753	0.217513	0.036969
3	rs9863706	RYBP	T	C	0.2145	-0.031	n	-0.347	0.008	-0.313	-0.005	-0.533	0.057	-0.155	0.363	0.055	0.504	0.063	0.493	0.088	0.152	0.169835	0.441077	0.37	0.27	0.43	0.13	0.15	-0.296511	-0.000992544	0.404861	0.0576074	0.231969	0.493127
3	rs6439167	C3orf47	T	C	0.2116	-0.034	n	0.201	-0.01	0.166	-0.011	0.332	-0.034	-0.021	0.357	0.054	0.488	0.06	0.519	0.091	0.151	0.286513	0.428901	0.18	0.29	0.13	0.32	0.45	0.267613	-0.0178813	0.357185	0.0528668	0.22686	0.367594
3	rs9844666	PCCB	A	G	0.2362	-0.024	n	0.316	-0.052	0.363	0.023	0.291	-0.11	-0.037	0.34	0.052	0.475	0.058	0.469	0.083	0.147	0.176284	0.154641	0.11	0.17	0.13	0.45	0.4	0.274028	-0.0445091	0.340253	0.0506346	0.210304	0.189694
3	rs724016	ZBTB38	G	A	0.4396	0.07	y	0.59	0.023	0.494	0.046	0.718	-0.007	0.715	0.291	0.044	0.411	0.05	0.397	0.071	0.125	0.0212565	0.300744	0.057	0.09	0.018	0.27	5.7e-09	0.553789	0.0289769	0.29521	0.0434809	0.0303333	0.252569
3	rs572169	GHSR	T	C	0.3223	0.033	n	0.827	-0.069	0.361	-0.01	1.359	-0.151	0.263	0.314	0.047	0.428	0.052	0.442	0.079	0.133	0.00419894	0.0715438	0.1	0.29	0.00053	0.49	0.024	0.789813	-0.0593412	0.313638	0.0463645	0.0058973	0.100293
3	rs720390	IGF2BP2	A	G	0.3719	0.029	n	-0.028	-0.009	0.33	-0.043	-0.364	0.033	0.097	0.308	0.047	0.428	0.052	0.42	0.076	0.13	0.464355	0.427257	0.11	0.4	0.4	0.17	0.23	-0.0626385	-0.00279798	0.283615	0.0440508	0.412602	0.474677
4	rs2247341	SLBP/FGFR3	A	G	0.3383	0.025	n	0.359	-0.034	-0.007	0.017	0.89	-0.124	0.185	0.308	0.047	0.427	0.052	0.438	0.078	0.132	0.12177	0.232601	0.25	0.18	0.011	0.47	0.082	0.391931	-0.0396202	0.309514	0.0459113	0.102707	0.194076
4	rs6449353	LCORL	C	T	0.1362	-0.075	y	-0.014	-0.029	0.068	-0.078	-0.528	0.102	-0.333	0.425	0.064	0.553	0.068	0.649	0.115	0.182	0.486968	0.321965	0.23	0.44	0.4	0.094	0.034	0.0849605	-0.047598	0.441106	0.0639953	0.423633	0.228506
4	rs17081935	POLR2B	T	C	0.1944	0.03	n	1.012	-0.076	0.831	-0.041	1.314	-0.144	0.327	0.365	0.055	0.512	0.062	0.521	0.092	0.157	0.00280701	0.0829685	0.026	0.37	0.0029	0.47	0.019	0.931936	-0.0602197	0.365142	0.0540548	0.00535142	0.132629
4	rs7697556	ADAMTS3	T	C	0.4766	0.028	n	0.385	-0.064	-0.01	0.018	0.621	-0.12	0.138	0.294	0.044	0.401	0.049	0.423	0.075	0.125	0.0949491	0.0736186	0.25	0.18	0.036	0.47	0.13	0.37701	-0.0617739	0.302735	0.044356	0.106502	0.0818574
4	rs788867	PRKG2/BMP3	G	T	0.3237	0.043	y	0.221	0.046	0.809	-0.018	-0.392	0.14	0.392	0.321	0.048	0.437	0.053	0.446	0.079	0.132	0.24551	0.169462	0.016	0.32	0.41	0.019	0.0015	0.191855	0.0505728	0.317016	0.0469311	0.272526	0.140607
4	rs10010325	TET2	A	C	0.4991	0.024	n	-0.052	0.055	-0.241	0.048	0.494	-0.005	0.296	0.3	0.045	0.413	0.051	0.429	0.076	0.124	0.431235	0.112992	0.36	0.085	0.062	0.26	0.0086	0.018525	0.0413809	0.305996	0.04509	0.475863	0.179378
4	rs7689420	HHIP	T	C	0.1634	-0.073	n	-0.025	-0.098	0.228	-0.044	0.35	-0.241	-0.438	0.377	0.058	0.569	0.069	0.562	0.098	0.168	0.473554	0.0444077	0.17	0.37	0.13	0.5	0.0046	-0.036657	-0.0909459	0.411841	0.0602608	0.464538	0.0656231
4	rs955748	WWC2	A	G	0.2397	-0.023	n	0.06	-0.008	-0.147	-0.009	-0.181	0.063	-0.109	0.338	0.053	0.257	0.052	0.491	0.087	0.147	0.429706	0.440832	0.36	0.29	0.32	0.12	0.23	0.0611798	-0.00805206	0.348529	0.0520905	0.430329	0.438577
5	rs1173727	NPR3	T	C	0.4155	0.034	n	0.277	-0.002	0.074	0.019	0.474	-0.027	0.179	0.301	0.045	0.402	0.05	0.426	0.076	0.127	0.178808	0.480969	0.21	0.18	0.067	0.32	0.08	0.288881	-0.00502289	0.296002	0.044095	0.164547	0.454654
5	rs11958779	SLC38A9	G	A	0.3022	0.027	y	-0.068	0.061	0.415	-0.008	-0.46	0.121	-0.02	0.308	0.047	0.436	0.054	0.427	0.076	0.134	0.412572	0.0953277	0.085	0.28	0.43	0.027	0.44	-0.0887055	0.0623479	0.297997	0.0452366	0.382977	0.084061
5	rs10037512	MEF2C	C	T	0.4537	-0.032	y	0.046	-0.076	-0.214	-0.012	0.121	-0.107	-0.22	0.287	0.044	0.402	0.049	0.402	0.073	0.125	0.436491	0.0400605	0.35	0.3	0.19	0.46	0.039	0.0351783	-0.0728197	0.296001	0.0436671	0.452699	0.0476967
5	rs13177718	FER	T	C	0.07308	-0.04	n	-0.278	0.059	-0.889	0.029	0.309	0.09	-0.194	0.548	0.083	0.774	0.094	0.799	0.141	0.239	0.30606	0.238215	0.44	0.19	0.17	0.13	0.21	-0.307898	0.0648986	0.562031	0.0831589	0.291904	0.217573
5	rs1582931	CEP120	A	G	0.4707	-0.023	n	0.415	-0.076	1.028	-0.101	-0.138	-0.039	-0.1	0.283	0.043	0.399	0.049	0.397	0.07	0.124	0.0713531	0.0387021	0.0025	0.49	0.32	0.36	0.21	0.436346	-0.0781543	0.274331	0.0415314	0.0558514	0.0299309
5	rs274546	SLC22A5	A	G	0.3982	-0.029	n	-0.074	-0.041	-0.191	0.029	-0.125	-0.097	-0.089	0.31	0.046	0.418	0.051	0.445	0.078	0.127	0.405285	0.18594	0.34	0.14	0.31	0.45	0.24	-0.0599934	-0.042118	0.314856	0.0459473	0.424442	0.179661
5	rs526896	PITX1	G	T	0.2646	-0.03	y	0.016	-0.008	0.545	-0.025	-0.264	-0.025	-0.099	0.325	0.05	0.462	0.056	0.472	0.083	0.141	0.480631	0.433729	0.059	0.34	0.36	0.31	0.24	-0.0613934	0.0048849	0.335402	0.0496776	0.427382	0.460834
5	rs4282339	SLIT3	A	G	0.2104	-0.036	n	-0.434	0.031	-0.325	0.03	-0.538	0.034	-0.275	0.374	0.056	0.514	0.063	0.52	0.092	0.154	0.122618	0.291326	0.37	0.16	0.42	0.18	0.037	-0.45564	0.0323365	0.37458	0.055105	0.111916	0.278664
5	rs12153391	FBXW11	A	C	0.2614	-0.03	n	0.03	0.022	0.227	-0.065	-0.352	0.155	-0.038	0.34	0.051	0.45	0.055	0.483	0.085	0.142	0.46441	0.329851	0.15	0.44	0.38	0.017	0.39	0.0299332	0.0206439	0.348104	0.0504365	0.465738	0.341158
5	rs889014	BOD1	T	C	0.3491	-0.03	n	-0.269	-0.024	-0.797	-0.001	0.049	-0.027	-0.459	0.311	0.047	0.417	0.051	0.435	0.077	0.13	0.193469	0.306532	0.49	0.25	0.23	0.32	0.00021	-0.231404	-0.0278809	0.308029	0.0456597	0.226254	0.270724
5	rs422421	FGFR4/NSD1	T	C	0.2162	-0.031	n	-0.571	0.087	-0.002	0.03	-0.827	0.115	-0.446	0.347	0.053	0.481	0.059	0.505	0.089	0.153	0.0499683	0.0488541	0.25	0.15	0.47	0.049	0.0018	-0.561233	0.0810918	0.357824	0.0523694	0.0583871	0.060756
5	rs6879260	GFPT2	T	C	0.3817	-0.022	n	-0.259	-0.019	-0.28	0.002	-0.027	-0.075	-0.049	0.312	0.047	0.417	0.052	0.43	0.076	0.128	0.202689	0.33917	0.37	0.24	0.26	0.42	0.35	-0.253642	-0.0199161	0.306473	0.0452044	0.203945	0.329759
6	rs3812163	BMP6	T	A	0.4677	0.036	y	0.445	0.017	-0.093	0.07	1.202	-0.091	0.274	0.295	0.044	0.404	0.049	0.411	0.074	0.125	0.066011	0.350891	0.3	0.037	0.00087	0.45	0.014	0.311619	0.0379661	0.298785	0.0438673	0.148484	0.193389
6	rs1047014	ID4	C	T	0.2486	0.032	y	-0.411	0.084	-0.943	0.112	0.499	0	0.338	0.333	0.05	0.439	0.054	0.497	0.088	0.144	0.108654	0.0457484	0.49	0.0092	0.079	0.25	0.0094	-0.48798	0.0971468	0.328965	0.0484512	0.0689871	0.0224792
6	rs806794	Histone cluster	G	A	0.3496	-0.052	y	-0.166	0.035	-0.31	0.06	-0.139	0.025	-0.089	0.292	0.045	0.414	0.051	0.439	0.078	0.133	0.284331	0.214622	0.39	0.06	0.31	0.19	0.25	-0.155899	0.032904	0.310562	0.0459524	0.307837	0.236982
6	rs3129109	OR2J3	T	C	0.4008	-0.032	n	-0.11	0.036	-0.077	0.039	-0.116	0.029	0.035	0.3	0.045	0.416	0.051	0.419	0.075	0.129	0.356843	0.210569	0.29	0.11	0.3	0.18	0.39	-0.0943236	0.0335199	0.309917	0.0451577	0.38043	0.228957
6	rs2256183	MICA	G	A	0.4824	-0.04	n	-0.242	-0.026	-0.374	-0.023	-0.091	-0.036	-0.126	0.298	0.045	0.402	0.049	0.427	0.075	0.131	0.208291	0.282161	0.41	0.34	0.29	0.34	0.17	-0.251167	-0.0232574	0.294394	0.0436972	0.196784	0.29728
6	rs6457620	HLA locus	C	G	0.4976	-0.029	y	-0.635	0.003	-0.957	0.033	-0.416	-0.01	-0.232	0.283	0.043	0.392	0.048	0.401	0.071	0.127	0.0124893	0.468068	0.5	0.12	0.43	0.28	0.034	-0.614073	-0.000406562	0.286014	0.0423121	0.0158964	0.496167
6	rs2780226	HMGA1	C	T	0.08174	0.076	y	0.268	0.13	0.801	0.015	-0.416	0.27	0.788	0.529	0.079	0.719	0.088	0.743	0.13	0.228	0.306461	0.0508209	0.066	0.22	0.36	0.0093	0.00028	0.204985	0.132861	0.541508	0.0781766	0.352513	0.0446124
6	rs6457821	PPARD/FANCE	A	C	0.03993	-0.104	n	-0.821	0.139	-2.021	0.217	-0.246	0.155	-0.049	0.753	0.113	0.994	0.123	1.017	0.181	0.318	0.137895	0.108838	0.49	0.019	0.3	0.098	0.44	-0.83474	0.137313	0.767278	0.11225	0.138315	0.110612
6	rs9472414	SUPT3H/RUNX2	A	T	0.2158	-0.026	n	-0.599	0.053	-0.591	-0.047	-0.815	0.202	-0.476	0.358	0.053	0.477	0.058	0.503	0.089	0.152	0.0474087	0.159482	0.45	0.39	0.47	0.0057	0.00089	-0.580445	0.0504499	0.692583	0.0891537	0.200991	0.285739
6	rs9360921	SENP6	G	T	0.1095	0.042	y	1.596	-0.117	1.203	-0.103	1.896	-0.128	0.685	0.486	0.074	0.795	0.085	0.667	0.12	0.203	0.000516359	0.0562053	0.033	0.44	0.0011	0.43	0.00038	1.80693	-0.148681	0.486831	0.0721956	0.000102974	0.0197268
6	rs310405	FAM46A	G	A	0.453	-0.026	y	-0.196	0.024	-0.323	0.011	0.016	0.015	0.016	0.295	0.044	0.401	0.049	0.406	0.071	0.126	0.253249	0.290744	0.39	0.21	0.24	0.21	0.45	-0.214222	0.0266849	0.291207	0.042945	0.230976	0.267177
6	rs7759938	LIN28B	C	T	0.3256	0.045	y	-0.444	0.163	-0.081	0.025	-0.831	0.293	0.211	0.319	0.048	0.436	0.054	0.455	0.08	0.135	0.0817299	0.000328453	0.29	0.16	0.48	6e-05	0.059	-0.43644	0.156004	0.31685	0.0468674	0.0841891	0.000436392
6	rs1046943	ZBTB24	G	A	0.3894	-0.02	y	-0.298	0.053	-0.648	0.02	-0.379	0.161	-0.272	0.289	0.044	0.449	0.053	0.406	0.072	0.128	0.150853	0.117177	0.46	0.18	0.41	0.0063	0.017	-0.29126	0.0491183	0.303368	0.0446163	0.168506	0.135469
6	rs961764	VGLL2	C	G	0.4174	-0.024	n	0.026	0.015	0.143	0.035	-0.403	0.055	0.059	0.296	0.044	0.403	0.049	0.412	0.073	0.127	0.465326	0.370793	0.18	0.12	0.42	0.11	0.32	0.0143588	0.0148714	0.299243	0.0435567	0.480865	0.366391
6	rs1490384	C6orf173	C	T	0.4927	-0.034	y	-0.252	0.039	0.034	0.007	-0.622	0.096	-0.234	0.293	0.044	0.402	0.049	0.404	0.071	0.125	0.195212	0.188056	0.23	0.22	0.47	0.045	0.031	-0.303249	0.0450892	0.293773	0.0429376	0.150976	0.146834
6	rs6569648	L3MBTL3	C	T	0.2373	0.04	y	0.212	0.083	0.399	0.046	0.138	0.109	0.596	0.324	0.05	0.46	0.056	0.462	0.082	0.148	0.255781	0.0464713	0.097	0.11	0.19	0.046	2.9e-05	0.195382	0.081311	0.342573	0.0501709	0.284225	0.052543
6	rs7763064	GPR126	A	G	0.2919	-0.048	n	-0.043	-0.036	-0.661	0.104	0.74	-0.218	-0.308	0.315	0.048	0.435	0.053	0.449	0.08	0.136	0.445925	0.227129	0.47	0.012	0.025	0.5	0.012	-0.0673023	-0.0308239	0.310292	0.0462535	0.414143	0.252573
6	rs543650	ESR1	T	G	0.3933	-0.034	n	-0.418	0.065	-0.771	0.034	-0.209	0.107	-0.4	0.302	0.045	0.421	0.052	0.42	0.073	0.127	0.0827466	0.0745445	0.48	0.13	0.35	0.036	0.00085	-0.409006	0.0625872	0.295287	0.0440328	0.0830093	0.0776038
6	rs9456307	TULP4	A	T	0.05035	-0.048	n	0.958	-0.121	0.951	-0.084	0.54	-0.104	0.04	0.711	0.105	0.952	0.117	0.981	0.173	0.288	0.0887715	0.124272	0.079	0.38	0.15	0.36	0.45	0.988329	-0.123201	0.716753	0.103327	0.0839631	0.116564
7	rs798489	GNA12	T	C	0.2934	-0.048	n	-0.543	0.025	-0.898	0.02	-0.38	0.044	-0.267	0.328	0.05	0.458	0.056	0.449	0.08	0.138	0.0486634	0.30942	0.49	0.18	0.4	0.15	0.026	-0.582182	0.0289305	0.341643	0.049883	0.0441847	0.280968
7	rs4470914	TWISTNB	T	C	0.1748	0.029	n	0.401	0.03	0.196	0.062	0.815	-0.025	0.138	0.381	0.057	0.516	0.063	0.54	0.095	0.163	0.146096	0.297488	0.18	0.083	0.033	0.3	0.2	0.379775	0.0311878	0.365889	0.0550681	0.149646	0.285579
7	rs12534093	IGF2BP3	A	T	0.2298	-0.034	n	0.137	0.004	0.005	0.048	0.425	-0.075	-0.129	0.339	0.051	0.472	0.058	0.618	0.099	0.149	0.343056	0.47212	0.25	0.1	0.12	0.39	0.19	0.165777	-0.00316122	0.338797	0.0501237	0.31231	0.474856
7	rs1708299	JAZF1	A	G	0.3093	0.04	n	0.217	0.058	-0.013	0.043	0.284	0.091	0.315	0.317	0.048	0.439	0.054	0.456	0.08	0.134	0.246312	0.112582	0.26	0.1	0.13	0.065	0.0096	0.147513	0.0679444	0.30026	0.0455919	0.311613	0.0680762
7	rs6959212	STARD3NL	T	C	0.3279	-0.024	n	-0.033	-0.06	-0.217	-0.011	0.26	-0.122	-0.198	0.305	0.046	0.416	0.051	0.455	0.08	0.135	0.457092	0.098364	0.35	0.29	0.14	0.47	0.071	-0.041974	-0.0555564	0.316926	0.0462815	0.447318	0.114992
7	rs42235	CDK6	T	C	0.3174	0.057	n	0.401	-0.035	0.456	-0.07	0.041	0.053	0.348	0.32	0.048	0.442	0.054	0.444	0.078	0.135	0.10459	0.235043	0.075	0.45	0.23	0.12	0.005	0.413782	-0.0369682	0.314782	0.0467928	0.0943387	0.214752
7	rs822552	PDIA4	G	C	0.2692	0.025	y	0.556	-0.059	0.857	-0.071	-0.081	0.022	0.257	0.325	0.049	0.437	0.054	0.445	0.08	0.138	0.0434717	0.113183	0.012	0.45	0.29	0.2	0.031	0.497683	-0.0477257	0.326691	0.0481707	0.0638287	0.160901
7	rs2110001	TMEM176A	G	C	0.3192	0.031	y	0.803	-0.075	0.682	-0.066	0.792	-0.058	0.372	0.308	0.047	0.427	0.052	0.433	0.077	0.135	0.0045288	0.0545024	0.028	0.45	0.017	0.39	0.0029	0.773397	-0.0652606	0.295812	0.0449273	0.00446803	0.0731699
8	rs1013209	ADAM28	T	C	0.2422	-0.025	n	0.104	0.005	-0.524	0.02	0.725	-0.024	-0.074	0.351	0.052	0.476	0.058	0.481	0.084	0.146	0.382858	0.463584	0.43	0.18	0.033	0.31	0.31	0.00833622	0.0221169	0.35032	0.0516849	0.490508	0.334356
8	rs7460090	SDR16C5	C	T	0.1219	-0.058	y	0.082	-0.12	-0.239	-0.093	0.255	-0.15	-0.169	0.459	0.07	0.679	0.084	0.648	0.113	0.192	0.428843	0.0421556	0.32	0.43	0.17	0.45	0.19	0.122245	-0.120733	0.475422	0.0698501	0.39854	0.0419532
8	rs6473015	PEX2	C	A	0.2962	0.029	y	0.144	0.054	0.242	0.043	-0.076	0.089	0.324	0.324	0.049	0.43	0.053	0.459	0.082	0.136	0.32817	0.134569	0.14	0.11	0.28	0.07	0.0084	0.163424	0.0467742	0.338678	0.0497862	0.314712	0.173736
8	rs6470764	GSDMC	T	C	0.1881	-0.05	n	-0.508	-0.008	-0.567	0.033	-0.601	-0.025	-0.305	0.379	0.057	0.522	0.064	0.538	0.095	0.161	0.0902059	0.443944	0.43	0.15	0.43	0.3	0.029	-0.509025	-0.0079695	0.382825	0.0564501	0.0918162	0.443865
8	rs12680655	ZFAT	G	C	0.3913	-0.028	y	-0.316	0.005	0.204	-0.058	-0.867	0.088	-0.259	0.297	0.045	0.395	0.049	0.434	0.077	0.127	0.144066	0.454183	0.15	0.44	0.49	0.063	0.02	-0.323857	0.00693215	0.33423	0.0470533	0.166281	0.441437
9	rs7864648	BNC2	T	G	0.3329	0.022	n	-0.396	0.014	-0.179	-0.01	-0.698	0.06	-0.134	0.302	0.046	0.427	0.052	0.42	0.074	0.13	0.0952404	0.381587	0.33	0.29	0.48	0.1	0.15	-0.339535	0.00188888	0.321181	0.0457182	0.145222	0.483522
9	rs7853377	C9orf64	G	A	0.2128	0.024	y	-0.39	0.022	-0.426	0.078	-0.059	-0.094	0.216	0.348	0.052	0.455	0.057	0.512	0.089	0.15	0.130818	0.337174	0.41	0.042	0.27	0.43	0.075	-0.456528	0.0333165	0.355722	0.0519399	0.0996784	0.260617
9	rs8181166	ZCCHC6	G	C	0.4876	-0.026	y	-0.107	-0.022	-0.447	0.018	0.124	-0.039	-0.158	0.329	0.049	0.404	0.05	0.416	0.073	0.125	0.372321	0.329805	0.43	0.18	0.19	0.35	0.1	-0.0235257	-0.0328389	0.291836	0.0431153	0.467875	0.223134
9	rs2778031	SPIN1	T	C	0.2518	0.031	n	-0.036	0.034	-0.572	0.053	0.607	-0.017	0.322	0.334	0.05	0.45	0.056	0.488	0.086	0.143	0.45682	0.250836	0.45	0.085	0.053	0.29	0.012	-0.119298	0.047031	0.329015	0.048729	0.358455	0.167234
9	rs9969804	IPPK	A	C	0.4586	0.03	n	0.424	-0.027	0.184	0.055	0.735	-0.131	0.421	0.289	0.044	0.39	0.048	0.413	0.073	0.125	0.0716058	0.267995	0.16	0.062	0.019	0.48	0.00039	0.389804	-0.0194257	0.293097	0.043152	0.0917674	0.326294
9	rs1257763	PTPDC1	A	G	0.03466	0.069	n	1.336	-0.071	0.773	0.018	1.561	-0.139	0.105	0.763	0.117	1.155	0.143	0.981	0.174	0.332	0.0399035	0.27163	0.13	0.22	0.028	0.39	0.38	1.21199	-0.0496903	0.783513	0.116007	0.0609479	0.334203
9	rs7027110	ZNF462	A	G	0.2307	-0.031	n	0.313	0.002	0.984	-0.112	-0.431	0.133	0.104	0.344	0.052	0.48	0.059	0.465	0.082	0.147	0.181503	0.487039	0.01	0.49	0.41	0.027	0.24	0.360316	-0.00745078	0.414875	0.057833	0.192563	0.448745
9	rs1468758	LPAR1	T	C	0.2282	-0.026	n	-0.232	0.02	-0.563	0.042	-0.173	0.033	-0.09	0.342	0.052	0.47	0.057	0.488	0.086	0.148	0.248399	0.34804	0.44	0.12	0.32	0.17	0.27	-0.203275	0.0136227	0.3509	0.0513635	0.281195	0.395419
9	rs751543	PAPPA	C	T	0.2573	-0.026	y	0.143	0.007	0.265	0.012	-0.061	0.021	-0.175	0.334	0.05	0.459	0.056	0.486	0.086	0.142	0.33445	0.44212	0.14	0.21	0.27	0.2	0.11	0.184376	0.00218246	0.340253	0.0499474	0.293951	0.482574
9	rs7466269	FUBP3	G	A	0.3489	-0.032	y	-0.098	-0.004	0.003	-0.012	-0.332	0.025	-0.19	0.302	0.046	0.434	0.052	0.442	0.079	0.132	0.372378	0.465119	0.25	0.3	0.39	0.19	0.074	-0.0972898	-0.00277983	0.315715	0.0464114	0.378981	0.476119
9	rs7849585	QSOX2	T	G	0.3243	0.029	n	0.368	0.011	0.868	-0.05	0.178	0.022	0.233	0.312	0.047	0.426	0.052	0.459	0.081	0.133	0.118926	0.410774	0.01	0.42	0.17	0.2	0.04	0.420139	0.000412302	0.318173	0.0468168	0.0933382	0.496487
10	rs7909670	CCDC3	T	C	0.4405	-0.021	n	0.016	-0.019	0.302	-0.034	-0.207	-0.005	-0.243	0.288	0.044	0.409	0.05	0.441	0.077	0.126	0.478316	0.328643	0.12	0.38	0.34	0.26	0.028	-0.0172695	-0.0130346	0.280643	0.0423919	0.475466	0.37924
10	rs2145998	PPIF	A	T	0.477	-0.026	n	0.377	-0.081	0.353	-0.099	0.279	-0.046	-0.213	0.289	0.044	0.411	0.049	0.418	0.074	0.125	0.0957775	0.0322479	0.097	0.49	0.13	0.37	0.044	0.314096	-0.0689984	0.302654	0.0440775	0.149681	0.058746
10	rs11599750	CPN1	T	C	0.3834	-0.028	n	-0.08	-0.051	-0.174	-0.044	0.021	-0.054	-0.166	0.3	0.045	0.406	0.05	0.422	0.076	0.128	0.394295	0.131428	0.33	0.41	0.24	0.38	0.098	-0.0551333	-0.0530537	0.29634	0.0439435	0.426204	0.113655
11	rs2237886	KCNQ1	T	C	0.1015	0.046	n	0.324	0.07	-0.128	0.116	1.035	-0.012	0.486	0.496	0.074	0.646	0.079	0.694	0.125	0.208	0.256704	0.171791	0.29	0.035	0.034	0.27	0.0096	0.454467	0.0464352	0.502253	0.0733825	0.18277	0.263437
11	rs7926971	TEAD1	G	A	0.4593	0.023	y	0.118	0.034	0.641	-0.05	-0.174	0.086	0.084	0.288	0.044	0.41	0.05	0.409	0.072	0.125	0.341452	0.216985	0.029	0.42	0.33	0.059	0.25	0.0921522	0.0373827	0.297808	0.0438245	0.378495	0.196827
11	rs1330	NUCB2	T	C	0.3477	0.022	n	-0.048	0.02	-0.144	-0.002	-0.25	0.085	0.115	0.303	0.046	0.409	0.05	0.424	0.075	0.131	0.437412	0.333559	0.32	0.26	0.36	0.065	0.19	-0.0441556	0.0184726	0.309889	0.0454943	0.443347	0.342356
11	rs10838801	PTPRJ/SLC39A13	G	A	0.3241	0.027	y	0.24	0.009	0.279	-0.007	0.514	-0.013	0.15	0.306	0.046	0.421	0.051	0.45	0.08	0.133	0.216767	0.424017	0.13	0.28	0.063	0.28	0.13	0.228107	0.00906867	0.31407	0.0460856	0.233829	0.422
11	rs1814175	FOLH1	T	C	0.4155	0.022	n	0.348	-0.002	0.498	-0.027	0.157	0.038	0.097	0.286	0.043	0.397	0.049	0.41	0.073	0.126	0.111789	0.478836	0.052	0.35	0.18	0.15	0.22	0.302174	0.00453355	0.295531	0.0434737	0.153277	0.458473
11	rs3782089	SSSCA1	T	C	0.0722	-0.058	n	0.36	-0.084	0.786	-0.036	-0.146	-0.127	-0.205	0.586	0.089	0.814	0.102	0.831	0.147	0.244	0.269652	0.174079	0.083	0.32	0.28	0.4	0.2	0.213094	-0.0547149	0.584156	0.0874488	0.357634	0.265763
11	rs7112925	RHOD	T	C	0.3499	-0.023	n	-0.38	-0.018	-0.464	0.003	-0.001	-0.096	-0.191	0.303	0.046	0.428	0.053	0.432	0.076	0.13	0.105046	0.349261	0.43	0.24	0.25	0.45	0.071	-0.393301	-0.0158692	0.305139	0.0453875	0.0987124	0.363305
11	rs634552	SERPINH1	T	G	0.1347	0.039	n	-0.175	0.067	-0.389	0.068	0.05	0.07	0.286	0.432	0.065	0.58	0.071	0.586	0.104	0.187	0.343013	0.151367	0.37	0.085	0.23	0.13	0.063	-0.202668	0.0667076	0.44346	0.0644416	0.32383	0.150296
11	rs494459	TREH	T	C	0.4149	0.02	n	-0.106	0.025	-0.37	0.075	0.122	-0.032	0.355	0.291	0.045	0.415	0.051	0.435	0.077	0.126	0.357453	0.285617	0.41	0.035	0.19	0.33	0.0025	-0.0117779	0.00974285	0.3146	0.0462989	0.485068	0.416664
11	rs654723	FLI1	C	A	0.3732	-0.025	y	0.054	-0.025	0.242	-0.02	0.053	-0.058	-0.384	0.303	0.045	0.411	0.05	0.419	0.074	0.13	0.428736	0.288856	0.14	0.33	0.22	0.39	0.0015	0.0357441	-0.0196434	0.2924	0.0436788	0.451353	0.326455
12	rs2856321	ETV6	G	A	0.3513	0.029	y	0.451	-0.042	0.626	0.007	0.609	-0.146	0.107	0.311	0.047	0.414	0.051	0.442	0.079	0.13	0.0731095	0.185886	0.033	0.22	0.042	0.48	0.21	0.474833	-0.0424141	0.311829	0.0458743	0.0639129	0.177595
12	rs10770705	SLCO1C1	A	C	0.3265	0.033	n	0.265	-0.016	-0.248	0.028	0.605	-0.047	0.276	0.309	0.047	0.429	0.053	0.441	0.078	0.133	0.195693	0.361927	0.36	0.15	0.043	0.36	0.019	0.359624	-0.0313091	0.311619	0.0460549	0.124239	0.248309
12	rs2638953	CCDC91	G	C	0.3047	-0.032	y	-0.109	-0.046	-0.216	0.016	0.008	-0.117	-0.34	0.315	0.047	0.424	0.052	0.446	0.08	0.136	0.365273	0.1643	0.35	0.19	0.25	0.46	0.0062	-0.163576	-0.0337226	0.274016	0.0437636	0.275267	0.220483
12	rs2066807	STAT2	G	C	0.07044	0.054	y	-0.909	0.162	-0.586	0.206	-0.402	-0.012	0.461	0.575	0.087	1.02	0.101	0.797	0.141	0.245	0.0571014	0.0307344	0.36	0.01	0.35	0.27	0.03	-1.02422	0.176212	0.575543	0.0850239	0.037573	0.0191094
12	rs1351394	HMGA2	T	C	0.4846	-0.06	n	-0.118	-0.08	-0.031	-0.072	-0.152	-0.093	-0.546	0.294	0.044	0.4	0.049	0.419	0.073	0.124	0.343909	0.0352179	0.27	0.46	0.32	0.45	5.7e-06	-0.16967	-0.0679305	0.301028	0.0440428	0.286502	0.0614913
12	rs10748128	FRS2	T	G	0.3533	0.038	n	0.204	-0.006	-0.008	0.011	0.495	-0.036	0.176	0.3	0.045	0.411	0.051	0.429	0.076	0.131	0.24782	0.445777	0.25	0.21	0.062	0.34	0.089	0.223728	-0.00975115	0.314058	0.0457219	0.238115	0.415558
12	rs11107116	SOCS2	T	G	0.2179	0.052	n	-0.308	0.055	-0.513	0.02	-0.046	0.082	0.225	0.356	0.053	0.471	0.058	0.495	0.088	0.15	0.193154	0.147902	0.43	0.18	0.27	0.088	0.068	-0.346892	0.0579848	0.35316	0.0518972	0.162988	0.131933
12	rs7971536	CCDC53/GNPTAB	A	T	0.4529	-0.028	n	0.077	-0.036	-0.123	-0.037	0.338	-0.044	-0.296	0.287	0.044	0.403	0.049	0.422	0.075	0.125	0.394089	0.203257	0.31	0.39	0.11	0.36	0.0092	0.0793221	-0.0357248	0.294261	0.0435433	0.393748	0.205982
12	rs11830103	SBNO1	G	A	0.2099	0.035	y	0.268	-0.03	0.312	-0.099	0.206	0.055	0.15	0.369	0.055	0.491	0.06	0.517	0.091	0.155	0.234254	0.290487	0.13	0.47	0.17	0.14	0.17	0.248049	-0.0245704	0.376656	0.0547826	0.255091	0.326893
13	rs7332115	PDS5B/BRCA2	G	T	0.3646	0.023	n	0.131	-0.029	0.302	-0.015	-0.184	-0.013	-0.056	0.315	0.047	0.473	0.058	0.422	0.075	0.129	0.338505	0.269318	0.13	0.3	0.33	0.28	0.33	0.0279899	-0.00893411	0.292489	0.0439137	0.461881	0.419393
13	rs3118905	DLEU7	A	G	0.2683	-0.056	n	-0.307	-0.042	-0.212	-0.062	-0.532	0.01	-0.221	0.326	0.049	0.443	0.055	0.457	0.081	0.143	0.172867	0.197888	0.34	0.44	0.44	0.22	0.061	-0.254558	-0.0499704	0.332723	0.0487673	0.222114	0.152759
13	rs7319045	GPC5	A	G	0.3875	0.025	n	0.251	0.036	0.495	-0.026	-0.147	0.131	0.416	0.293	0.044	0.383	0.049	0.413	0.073	0.128	0.195713	0.205221	0.049	0.35	0.32	0.018	0.00057	0.339881	0.0206685	0.304995	0.0445968	0.132557	0.32152
14	rs1950500	NFATC4	T	C	0.2847	0.034	n	0.437	-0.061	0.957	-0.168	0.085	0.024	0.15	0.317	0.048	0.448	0.055	0.444	0.078	0.139	0.0838032	0.103282	0.0081	0.5	0.21	0.19	0.14	0.397965	-0.0533178	0.324418	0.047779	0.109967	0.132227
14	rs2093210	SIX6	C	T	0.4023	0.032	y	0.497	-0.029	0.671	-0.062	0.155	0.032	0.18	0.295	0.044	0.408	0.05	0.398	0.071	0.128	0.0460616	0.255153	0.025	0.45	0.17	0.16	0.08	0.506952	-0.0284382	0.297636	0.0436532	0.0442592	0.257375
14	rs1570106	RAD51L1	T	C	0.2035	-0.026	n	-0.767	0.095	-1.19	0.08	-0.563	0.154	-0.01	0.38	0.057	0.495	0.062	0.523	0.092	0.158	0.0218085	0.0467529	0.5	0.049	0.43	0.024	0.47	-0.783781	0.0949583	0.373658	0.0552152	0.0179707	0.0427358
14	rs862034	LTBP2	A	G	0.3674	-0.028	n	-0.187	0.042	-0.581	0.079	0.47	-0.061	-0.123	0.343	0.049	0.407	0.05	0.418	0.076	0.128	0.29257	0.194549	0.46	0.029	0.065	0.39	0.17	-0.294946	0.0590281	0.304257	0.0449869	0.166174	0.0947401
14	rs7155279	TRIP11	T	G	0.3875	-0.024	n	-0.446	0.024	-0.576	-0.021	-0.417	0.073	-0.147	0.269	0.042	0.423	0.052	0.433	0.076	0.127	0.0486837	0.287912	0.46	0.33	0.42	0.085	0.12	-0.429063	0.0202125	0.300756	0.0450907	0.0768452	0.326981
15	rs16964211	CYP19A1	A	G	0.04508	-0.05	n	0.765	-0.152	0.607	-0.044	0.923	-0.284	-0.561	0.747	0.113	1.051	0.129	1.048	0.187	0.301	0.152766	0.088765	0.14	0.32	0.095	0.47	0.031	0.619286	-0.119663	0.760361	0.112531	0.20769	0.143807
15	rs7178424	C2CD4A	T	C	0.4473	-0.021	n	-0.526	0.002	-0.302	-0.014	-0.648	0.01	-0.398	0.289	0.043	0.405	0.049	0.406	0.072	0.125	0.0343124	0.481884	0.39	0.31	0.47	0.22	0.00073	-0.496366	-0.00373535	0.297149	0.0434753	0.0474177	0.465765
15	rs10152591	TLE3	C	A	0.1021	-0.041	y	-0.428	0.024	-0.125	-0.011	-0.495	0.038	-0.37	0.471	0.071	0.651	0.081	0.663	0.117	0.202	0.182059	0.367552	0.29	0.28	0.39	0.19	0.034	-0.496282	0.0355131	0.486829	0.0714337	0.154002	0.309543
15	rs12902421	MYO9A	C	T	0.02223	0.062	y	0.064	-0.052	-1.537	0.138	2.409	-0.381	0.41	1.03	0.155	1.399	0.173	1.47	0.256	0.429	0.475062	0.367384	0.43	0.11	0.025	0.47	0.17	0.0141457	-0.037351	0.855692	0.140045	0.493405	0.394848
15	rs5742915	PML	C	T	0.4584	0.031	y	0.105	0.014	0.269	-0.019	-0.123	0.047	0.184	0.286	0.043	0.388	0.047	0.426	0.075	0.123	0.356611	0.376372	0.12	0.33	0.31	0.13	0.068	0.140427	0.00607075	0.322508	0.0455313	0.331628	0.446966
15	rs11259936	ADAMTSL3	A	C	0.4903	-0.044	n	-0.471	0.001	-0.303	-0.046	-0.643	0.056	-0.432	0.287	0.044	0.401	0.049	0.419	0.074	0.126	0.050495	0.487831	0.39	0.41	0.47	0.11	0.0003	-0.478619	0.00266462	0.298092	0.043941	0.0541803	0.475823
15	rs16942341	ACAN	T	C	0.02536	-0.13	n	-0.616	0.036	-0.059	-0.054	-0.93	0.081	-0.137	0.929	0.141	1.2	0.153	1.35	0.24	0.39	0.253602	0.398752	0.26	0.32	0.38	0.18	0.36	-0.62489	0.0349775	0.938322	0.139565	0.252717	0.401055
15	rs2871865	IGF1R	G	C	0.1166	-0.057	y	0.133	-0.048	0.163	-0.108	0.209	0.012	-0.602	0.46	0.069	0.639	0.077	0.654	0.117	0.195	0.386217	0.245648	0.2	0.46	0.19	0.23	0.001	0.274206	-0.0681168	0.5262	0.0732971	0.301147	0.176361
15	rs4965598	ADAMTS17	C	T	0.3104	0.028	y	-0.248	0.058	-0.46	0.023	0.057	0.075	0.317	0.323	0.048	0.438	0.054	0.451	0.079	0.135	0.221655	0.11358	0.43	0.17	0.22	0.086	0.0096	-0.27997	0.0603165	0.321163	0.0472721	0.191676	0.100988
16	rs11648796	NARFL	G	A	0.2402	0.034	y	-0.141	0.058	0.037	0.05	-0.101	0.027	0.265	0.356	0.053	0.47	0.057	0.509	0.091	0.146	0.346532	0.138614	0.23	0.095	0.29	0.19	0.035	-0.0957426	0.0467406	0.340996	0.050645	0.389442	0.178028
16	rs26868	CASKIN1	A	T	0.462	0.034	n	-0.038	0.074	-0.263	0.113	0.388	-0.004	0.357	0.286	0.044	0.409	0.05	0.416	0.074	0.126	0.446964	0.0461628	0.37	0.0059	0.088	0.26	0.0024	-0.0642355	0.0753414	0.300576	0.044354	0.415387	0.0446938
16	rs1659127	MKL2	A	G	0.3147	0.027	n	-0.087	0.011	0.283	-0.039	-0.481	0.068	-0.038	0.319	0.048	0.439	0.054	0.447	0.079	0.133	0.392159	0.40538	0.13	0.38	0.43	0.097	0.39	-0.102582	0.014514	0.32447	0.0475072	0.375943	0.379989
16	rs8052560	CTU2/GALNS	C	A	0.1914	-0.029	y	-0.138	-0.033	-0.394	-0.052	-0.24	0.058	0.094	0.383	0.057	0.512	0.063	0.532	0.094	0.157	0.359826	0.280637	0.39	0.4	0.34	0.13	0.28	-0.176507	-0.0250998	0.381804	0.0559784	0.321934	0.326938
17	rs4640244	KCNJ12	G	A	0.3893	-0.024	y	-0.018	-0.027	0.065	-0.073	0.063	-0.01	-0.14	0.31	0.046	0.411	0.05	0.435	0.077	0.128	0.476345	0.278047	0.22	0.46	0.22	0.28	0.14	0.00856413	-0.0296699	0.321499	0.0462964	0.489374	0.260804
17	rs3110496	ANKRD13B	A	G	0.311	-0.022	n	-0.59	0.082	-0.239	-0.003	-0.773	0.144	-0.065	0.348	0.05	0.436	0.053	0.465	0.082	0.135	0.044819	0.0514166	0.35	0.26	0.48	0.02	0.32	-0.59212	0.0774186	0.331209	0.0483327	0.036908	0.0546016
17	rs3764419	ATAD5/RNF135	A	C	0.3753	-0.035	n	-0.206	-0.07	-1.13	0.04	0.996	-0.239	-0.328	0.307	0.046	0.415	0.052	0.428	0.075	0.128	0.251086	0.0651999	0.5	0.11	0.005	0.5	0.0053	-0.217992	-0.062757	0.302829	0.0450036	0.235809	0.0815848
17	rs17780086	LRRC37B	A	G	0.1435	0.028	n	0.829	-0.118	0.529	-0.093	1.124	-0.158	0.38	0.404	0.061	0.552	0.068	0.579	0.102	0.174	0.0200416	0.0262858	0.084	0.46	0.013	0.47	0.014	0.778598	-0.103042	0.410471	0.0602295	0.0289243	0.0435566
17	rs1043515	PIP4K2B	A	G	0.4532	-0.023	n	-0.018	0.003	-0.038	-0.04	-0.272	0.095	-0.052	0.295	0.044	0.388	0.048	0.425	0.075	0.124	0.475775	0.470836	0.27	0.4	0.37	0.051	0.34	0.0398579	-0.00487545	0.282943	0.0422073	0.443987	0.45402
17	rs4986172	ACBD4	T	C	0.3379	-0.032	n	0.206	-0.106	-0.302	-0.055	0.597	-0.157	-0.16	0.3	0.046	0.423	0.052	0.448	0.079	0.132	0.246549	0.0100226	0.38	0.43	0.046	0.49	0.11	0.176351	-0.0945298	0.31334	0.0460424	0.286782	0.0200313
17	rs2072153	ZNF652	C	G	0.309	0.021	n	-0.058	0.012	0.067	-0.032	-0.244	0.079	0.012	0.329	0.049	0.443	0.054	0.448	0.08	0.138	0.430022	0.402172	0.22	0.36	0.35	0.08	0.47	0.00336455	0.00299628	0.309526	0.0464916	0.495664	0.474307
17	rs4605213	NME2	C	G	0.3503	0.021	n	0.3	-0.074	-0.041	-0.007	0.922	-0.197	0.009	0.304	0.046	0.437	0.053	0.424	0.075	0.13	0.161386	0.0528618	0.27	0.28	0.0074	0.5	0.47	0.285946	-0.0668474	0.308155	0.0453801	0.176722	0.070368
17	rs227724	NOG	T	A	0.307	0.03	y	0.697	-0.04	1.055	-0.099	0.048	0.07	0.215	0.317	0.048	0.436	0.053	0.45	0.079	0.135	0.0141224	0.202284	0.0039	0.48	0.23	0.094	0.055	0.723022	-0.042284	0.321619	0.0472299	0.0122859	0.185318
17	rs2079795	TBX2	T	C	0.3319	0.04	n	-0.209	0.065	-0.337	0.02	0.144	0.073	0.291	0.309	0.047	0.415	0.051	0.442	0.079	0.133	0.249687	0.0813392	0.4	0.17	0.19	0.089	0.014	-0.196792	0.0612466	0.313061	0.0462514	0.264804	0.0927165
17	rs2665838	CS1/GH1	G	C	0.2397	0.042	y	1.31	-0.102	1.948	-0.15	0.564	-0.031	0.304	0.353	0.053	0.465	0.058	0.506	0.09	0.146	0.000101277	0.027711	7.1e-06	0.5	0.066	0.32	0.019	1.36336	-0.107492	0.34951	0.0517646	4.79e-05	0.0189212
17	rs11867479	KCNJ16/KCNJ2	T	C	0.353	0.025	n	0.417	-0.013	0.545	-0.027	0.222	0.01	0.138	0.302	0.045	0.418	0.051	0.423	0.075	0.13	0.0840894	0.391006	0.048	0.35	0.15	0.22	0.14	0.426896	-0.0128156	0.305471	0.0450065	0.0811318	0.387918
18	rs4800452	CABLES1	C	T	0.2093	-0.051	y	-0.209	-0.009	0.237	-0.049	-0.64	0.046	-0.501	0.372	0.055	0.486	0.059	0.202	0.063	0.154	0.2868	0.435974	0.16	0.4	0.5	0.12	0.00057	-0.188436	-0.0102688	0.374257	0.0546524	0.307309	0.42548
18	rs9967417	DYM	G	C	0.4827	0.038	y	0.186	0.015	0.063	0.004	0.251	0.044	0.058	0.338	0.049	0.23	0.043	0.476	0.083	0.124	0.291342	0.38028	0.2	0.23	0.15	0.15	0.32	0.167271	0.0174791	0.297834	0.0436017	0.287186	0.344254
18	rs17782313	MC4R	C	T	0.2477	0.028	y	0.276	-0.027	0.274	-0.022	0.145	-0.015	0.094	0.337	0.051	0.47	0.057	0.476	0.085	0.145	0.206349	0.300997	0.14	0.33	0.19	0.29	0.26	0.376282	-0.0431967	0.345786	0.0508712	0.138255	0.197902
19	rs12982744	DOT1L	G	C	0.3901	0.03	y	0.349	-0.024	0.266	-0.022	0.596	-0.054	0.231	0.288	0.044	0.411	0.05	0.421	0.074	0.127	0.113088	0.292625	0.13	0.33	0.039	0.38	0.034	0.288255	-0.0112269	0.360493	0.0493566	0.211967	0.410031
19	rs7507204	NFIC	C	G	0.2312	0.036	n	0.348	-0.032	-0.051	0.04	0.671	-0.095	0.295	0.343	0.052	0.47	0.057	0.489	0.086	0.147	0.154988	0.267121	0.27	0.12	0.043	0.43	0.022	0.31576	-0.0263858	0.351643	0.0518095	0.184604	0.305276
19	rs891088	INSR	G	A	0.2583	0.029	y	0.339	-0.096	-0.161	-0.053	0.941	-0.175	0.254	0.333	0.05	0.457	0.055	0.48	0.085	0.142	0.154461	0.0276736	0.32	0.42	0.012	0.49	0.036	0.40882	-0.101361	0.342632	0.0498635	0.116401	0.0210384
19	rs4072910	ADAMTS10	C	G	0.4535	-0.031	n	0.056	-0.009	-0.353	0.038	0.523	-0.073	-0.157	0.347	0.05	0.402	0.049	0.415	0.074	0.124	0.435595	0.42831	0.4	0.11	0.052	0.42	0.1	-0.0281179	0.00525767	0.287531	0.04297	0.461049	0.451308
19	rs2279008	MYO9B	C	T	0.2496	-0.025	y	-0.155	0.065	0.483	-0.039	-0.665	0.155	-0.156	0.337	0.051	0.474	0.058	0.459	0.081	0.144	0.322474	0.0994104	0.077	0.38	0.46	0.014	0.14	-0.211055	0.0713785	0.343214	0.050178	0.269298	0.0774397
19	rs17318596	ATP5SL	A	G	0.3699	0.032	n	0.241	-0.026	0.356	-0.051	0.145	0.009	0.029	0.307	0.046	0.427	0.052	0.429	0.075	0.13	0.215985	0.284063	0.1	0.42	0.18	0.23	0.41	0.23047	-0.0224014	0.309863	0.0457176	0.228505	0.312069
20	rs1741344	SMOX	C	T	0.3665	0.023	y	0.133	-0.032	-0.054	-0.027	0.464	-0.062	0.137	0.218	0.037	0.403	0.05	0.427	0.076	0.13	0.271565	0.193653	0.28	0.35	0.069	0.4	0.15	0.180804	-0.038752	0.304005	0.0446403	0.276009	0.192671
20	rs2145272	BMP2	G	A	0.3508	0.039	y	0.156	0.027	0.935	-0.067	-0.661	0.144	0.36	0.198	0.039	0.425	0.052	0.434	0.076	0.13	0.2149	0.240218	0.0069	0.45	0.47	0.015	0.0029	0.142327	0.0283704	0.307617	0.0456797	0.321799	0.267276
20	rs7274811	ZNF341	T	G	0.2411	-0.041	n	-0.734	0.074	-1.066	0.139	0.109	-0.094	-0.307	0.308	0.048	0.461	0.057	0.501	0.09	0.146	0.0086622	0.0612027	0.49	0.0036	0.21	0.43	0.018	-0.792169	0.082929	0.351072	0.0517055	0.0120218	0.054371
20	rs143384	GDF5	G	A	0.3911	0.063	y	0.581	-0.02	0.349	0.031	0.652	-0.047	0.443	0.298	0.045	0.321	0.047	0.414	0.073	0.126	0.0255123	0.330507	0.069	0.13	0.029	0.37	0.00023	0.575891	-0.0178017	0.298474	0.0440092	0.0268373	0.342923
20	rs237743	ZNFX1	A	G	0.2187	0.041	n	-0.111	0.073	-0.369	0.054	0.092	0.085	0.213	0.344	0.052	0.481	0.059	0.503	0.088	0.149	0.37328	0.0815378	0.39	0.09	0.21	0.083	0.076	-0.099726	0.0691023	0.382574	0.0544532	0.397173	0.102217
21	rs2834442	KCNE2	T	A	0.327	-0.026	y	0.035	-0.031	0.15	-0.033	-0.136	-0.009	-0.342	0.302	0.046	0.418	0.051	0.433	0.077	0.132	0.453514	0.250991	0.18	0.37	0.31	0.27	0.0049	-0.0204395	-0.0200727	0.326686	0.046588	0.475056	0.333286
22	rs4821083	SYN3	C	T	0.1463	-0.031	y	-0.125	-0.08	0.263	-0.081	-0.421	-0.095	-0.461	0.431	0.065	0.587	0.073	1.029	0.162	0.178	0.385694	0.111083	0.16	0.43	0.33	0.36	0.0048	-0.12509	-0.0765128	0.429588	0.0641027	0.385455	0.116318
NA	Score	NA	NA		NA	NA	NA	5.275	0.257	5.404	0.224	5.363	0.241	6.374	0.698	0.106	0.953	0.119	0.976	0.175	0.292	2.12588e-14	0.0077948	3.5e-09	0.015	9.8e-09	0.042	4.1e-102	5.2127	0.253635	0.689126	0.103444	1.95e-14	0.00710498
aChromosome Number
bMinor Allele Frequency
cWas the meta-analytic coefficient from Allen et al. multiplied by -1 to orient the strand according to minor allele? Y= yes; n=no.
dAll p-values were divided by two to be commensurate with one-tailed tests
